# Supplementary material for: The population genetics of the Jewish people
Source: Hum Genet. 2012 Oct 10;132(2):119–27. doi: 10.1007/s00439-012-1235-6 (PMC3543766; doi:10.1007/s00439-012-1235-6)
Supplement: Supplementary file 1 — Supplementary Table 1 Annotation of founder mutations in Jewish communities, based in part on information in the Israeli National Genetic Database http://www.goldenhelix.org/server/israeli/ and supporting literature and online databases. (XLS 51 kb) [file 439_2012_1235_MOESM1_ESM.xls]

## Sheet: Sheet1
Population:	Disease:	OMIM #:	Gene:	Mutation:	Major Phenotypic or Biochenical Effects:	Heterozygote Freq:	Coalescence Time:	Reference:	Notes:
Ashkenazi	Abetalipoproteinemia	200100	MTP	p.G865X	Defective assembly and secretion of apo B-containing lipoproteins	0.0076	N/A	PMID: 17275380	Iranian family, different mutation
Ashkenazi	Acyl CoA dehydrogenase deficiency	600301	ACADSB	c.319C>T	Enzyme deficiency	1.9 - 4.42%	N/A	PMID: 18054510	3 different muations among Ashkenazim. Moroccan and Georgian patients, 1 each, all different mutations
Ashkenazi	Amegakaryocytic thrombocytopenia	604498	CAMT	c.79+2T>A	Megakaryocytopenia	0.0133333	N/A	PMID: 21489838
Ashkenazi	Bloom syndrome	210900	BLM	c.2207_2212delATCTGAinsTAGAT	Defects in DNA replication	0.0085	N/A	PMID:11876000, PMID: 21712816	Rare additional mutation of Sephardi origin
Ashkenazi	Canavan disease	271900	ASPA	p.E285A, p.Y231X, p.A305E	Enzyme deficiency, brain demyelination and leukodystrophy	0.017	N/A	PMID: 8037206, PMID: 8023850	p.A305E is found in non-Jewish patients
Ashkenazi	Cerebral cavernous malformations	603284	CCM2	c.30+5_6delinsTT	Disrupt complex pathway of integrin signaling	N/A	N/A	PMID: 21543988
Ashkenazi	Colon cancer predisposition	175100	APC	p.I1307K	Truncated APC protein leading to increased cancer risk	5-7%	N/A	PMID: 9288102, PMID: 1377748
Ashkenazi	Congenital adrenal hyperplasia	201910	CYP21A2	p.V281L	Increased 17-OH progesterone and adrenal androgens	0.35	n/a	PMID: 2788081
Ashkenazi	Deafness neurosensory, autosomal recessive	220290	GJB2, GJB6	c.167delT, c.35delG	Truncated connexin causing sensorineural deafness	3.6%, 0.22%	N/A	PMID: 11668644, PMID: 15811717
AshkenazI	Deafness neurosensory, autosomal recessive	613079	LOXHD1	p.R1572X	Truncated connexin causing sensorineural deafness	0.0055	N/A	PMID: 21465660
Ashkenazi	Dihydrolipoamide dehydrogenase deficiency	238331	DLD	p.G229C, p.Y35X	Lactic acidosis and ketoacidosis	0.011	N/A	PMID: 9934985	Two other mutations found in Ashkenazim at far lower frequencies
Ashkenazi	Familial dysautonomia	223900	IKBKAP	c.1157+6T>C	Deficient transcription elongation factor	0.027	N/A	PMID: 11179021	Another mutation R696P found in .5% of affected individuals.
Ashkenazi	Familial hypercholesterolemia	143890	LDLR	p.G197del	Markedly elevated cholesterol	0.088	Lithuania	PMID: 1867200
Ashkenazi	Fanconi anemia, complementation group C	227645	FACC	c.456+4A>T	Hypersensitivity of cells to DNA cross-linking agents	0.011	N/A	PMID: 11876000, PMID: 11091222	Four mutations observed in non-Ashkenazi patients
Ashkenazi	Galactosemia	230400	GALT	del 5kb	Galactose intolerance	0.0079	N/A	PMID: 21059483
Ashkenazi	Gaucher disease, type 1	230800	Glucocerebrosidase gene	p.N370S (85%), c.84dupG (6%), p.L444P (2%),c.115+1G>A (1%)	Lysosomal enzyme disease	0.06	N/A	PMID: 15525722	Heterozygosity may predispose Ashkenazim to Parkinsonism
Ashkenazi	Glycogen storage disease, type 1A	232200	Glucose 6 phosphatase gene	p.R83C	Enzyme deficiency, hypoglycemia, lactic acidosis	0.014	N/A	PMID: 15316959	Another mutation, Q347X, found generally among Caucasians, is extremely rare among Ashkenazim
Ashkenazi	Hermansky-Pudlak syndrome	606118	HPS3	c.1303+1G>A	Defect in early melanosome biogenesis and maturation	0.0042	Eastern Europe	PMID: 11590544
Ashkenazi	Hereditary non-polyposis colon cancer	120435	MSH2	p.A636P	Microsatellite instability leading to cancer predisposition	0.0044	N/A	PMID: 12454801
Ashkenazi	Hyperoxaluria, type 3	613616	DHDPSL	c.944_946delAGG	Calcium oxalate nephrolithiasis	low	N/A	PMID: 20797690
Ashkenazi	Joubert Syndrome	213300	TMEM216	p.R73L	Cerebellar vermis hypoplasia, retinal anomalies, polydactyly, hepatic fibrosis, and renal disease	0.011	N/A	PMID: 20036350
Ashkenazi	*Leber congenital amaurosis	204000	LCA5	c.835C>T	Retinal dystrophy	0.01	N/A	PMID: 20604683	RPE65 among North Africans, LCA5 among Ashkenazim
AshkenazI	Leigh Syndrome	612360	C20ORF7	c.749G>T	Isolated mitochondrial complex 1 deficiency	0.0035	N/A	PMID: 21607760	Another mutation found in gene NDUFS4 found among Ashkenazim at 1:1000
Ashkenazi	Lynch syndrome	600678	MSH2, MSH6	p.A636P, c.3984_3987dupGTCA, c.3959_3962delCAAG	DNA mismatch repair resulting in colorectal cancer and endometrial cancer	<.03%	N/A	PMID: 12454801, PMID: 21155762
Ashkenazi	Maple syrup urine disease	248600	BCKDHB	p.R183P, p.G278S	Block in oxidative decarboxylation	0.84%. 0.19%	N/A	PMID: 11509994
Ashkenazi	Mucolipidosis IV	252650	MCOLN1	c.406-2A>G, g.511_6943del	Lysosomal storage disease	0.84%, 0.14%	N/A	PMID: 11845410
Ashkanazi	Nemaline myopathy	161650	NEB	p.R2478_D2512del	Defect of muscle cytoskeletal matrix	0.006	N/A	PMID: 15221447
Ashkenazi	Niemann-Pick disease, type A	257200	SPMD1	p.R498L, c.996delC, p. L304P, p.R610del	Lysosomal storage disease	0.49%, 0.27%, 0.10%, 0.01%	N/A	PMID: 2023926
Ashkenazi	Pentosuria	260800	DCXR	c.583delC, c.52+1G > A	High urinary excretion of l-xylulose	1.4%, 0.4%	After the European origin of the Ashkenazi Jewish population	PMID: 22042873
Ashkenazi	Persistent hyperinsulinemic hypoglycemia	256450	ABCC8	c.3989-9G>A, p.F1387del	Hyperinsulinema, hypoglycemia	0.67%, 0.32%	N/A	PMID: 21716120
Ashkenazi	3-Phosphoglycerate dehydrogenase deficiency	601815	PHGDH	p.V490M	Disorder of serine biosynthesis	0.0025	N/A	PMID: 11751922
Ashkenazi	Prader Willi/Angelman syndromes	176270, 105830	D15S63	deletion of 28kb in the region 15q11-q13	Wide variety depending which parent it is inherited	0.013	N/A	PMID: 11083946
Ashkenazi	Retinitis pigmentosa 59	608172	DHDDS	c.124A>G	Dolichol deficiency, severe visual impairment (rods)	0.0086	N/A	PMID: 21295282
Ashkenazi	Retinitis pigmentosa 62	61481	MAK	353-bp Alu ins Ex9	Retinitis pigmentosa	0.0181818	N/A	PMID: 22110072
Ashkenazi	*Tay-Sachs disease	272800	HEXA	c.1277insTATC, c.1421+1G>C, p.G269S	Lysosomal storage disease	0.04	N/a	PMID: 2355960
Ashkenazi	Usher syndrome, type 1F	276903	PCDH15	p.R245X	Retinitis pigmentosa and sensorineural deafness	0.0068	N/A	PMID: 12711741
Ashkenazi	Usher syndrome, type 3	276902	CLRN1	p.N48K	Retinitis pigmentosa and sensorineural deafness	0.0083	N/A	PMID: 14569126
Ashkenazi	Walker-Warburg syndrome	607440	FCMD	c.1167_1168insA	Abnormal glycosylation of alpha-dystroglycan	0.007	N/A	PMID: 19266496
Ashkenazi, Bulgarian, Libyan, Moroccan, Syrian	Retinitis pigmentosa 28	606068	FAM161A	c.1355_6delCA, c.1786C>T	Loss of function of protein involved in micrototubule stabilization	N/A	N/A	PMID: 20705279, PMID: 22791751	Another rare mutation, p.Thr452SersX3 among Moroccan, Lybian, Bulagarian and Ahkenazi Jews.
Ashkenazi, Iraqi	Factor XI deficiency (PTA)	264900	Factor XI gene	p.E117X; p.F283L	Mild bleeding tendency	p.E117X-Ashk-2.54%, Iraq-1.67%. p.F283L-Ashk 2.17%	N/A	PMID: 2052060, 7811996
Ashkenazi, Iraqi, Kurdish	*Alpha thalassemia	81400	HBA	del 3.7Kb	Decreased red blood cell survival	Ashk - 5%, Yem - 4%, Kurdish - 1.25%	N/A	PMID: 8825457
Ashkenazi, Iraqi, Moroccan	Breast/ovarian cancer predisposition	113705, 600185	BRCA1, BRCA2	c.68_69delAG, c.5266dupC; c.6174 delT	Defect in repair of DNA ds breaks	0.9%; 0.13%; 1.4%	N/A	PMID: 9536083, PMID: 7550349	frequency of carriers among Moroccan and Iraqi Jews in unknown
Ashkenazi, Iraqi, Libyan, Moroccan, Turkish	Familial Mediterranean Fever	249100	MEFV	p.M694V, p.V726A, p.M680I, p.M694I, p.E148Q	Leukoctye inflammatory response protein	Lib: 20%, Mor: 15.3%, Trk/Iraq: 7.7%, Ashk: 21%	Ancient	PMID:10090880, PMID: 9668175	Reduced penetrance in Ashkenazim.
Ashkenazi, Sephardi, North Africa, Mizrahi	Cystic fibrosis	219700	CFTR	p.W1282X, p.508delF, p,G542X, c.3849 + 10Kb C>T. p.D1152H, p.N1303K, c.405 + IG>A, p.W1089X	Chloride channel defect leading to thick mucus, recurrent pulmonary infections, pancreatic insufficiency, congenital bilateral absence of the vas deferens	Ashk 5%, Seph 5%, N Afr 3.9%, Miz 2.4%	N/A	PMID: 11436401
Ashkenazi, Sephardi, North Africa, Mizrahi	Hereditary hemochromatosis	235200	HFE	p.H63D	Increased iron deposition	Ashk: 20.3%, Seph: 21.2%, N. Afr: 23.4% Miz:20.6%	N/A	PMID: 20084012	A second mutation, p.C282Y, found at much lower frequency in all Jewish populations
Bukharian	Methylene tetrahydofolate redictase deficiency	236250	MTHFR	p.G158G	homocystinuria, seizures, microcephaly, developmental delay	0.025	N/A	PMID: 22947400
Bukharian	Oculopharyngeal muscular dystrophy (OPMD)	164300	PABP2	GCG(9)	Inclusion body myopathy	0.0014	Between 872-1512 C.E.	PMID: 11087766	9 repeats is a premutation that prediposes to repeat expansion
Cochini, Iranian, Iraqi, Kurdish, Syrian, Turkish	Glucose-6-phosphate dehydrogenase deficiency	305900	G6PD gene	c.563C>T	Hemolytic anemia in response to oxidative agents	Disease: Kurd-50%, Iraq-25%, Iran-15%, Cochin-10%, syrian 27%	N/A	PMID: 8478015	X-linked. Also found in moderate amounts in other Middleeast populations: 6% of the males from Lebanon-Syria, 5% of the males from Yemen, and 4% of the males from Egypt
Indian	Fanconi anemia	607239	FANCA	p.S858R	Genomic instability, developmental abnormalities, marrow failure, cancer predisposition	0.0377358	N/A	PMID: 11091222	FAC in Ashkenazim. FANCA in Moroccans and Indians, but with different mutations. Indian sample size was small, so results may not be good representation of the population.
Iranian	Autoimmune polyglandular syndrome	607358	AIRE	p.Y85C	Autoimmune polyendocrinopathy-candidiasis-ectodermal dystrophy	0.037	N/A	PMID: 20733503
Iranian	Corticosterone methyl oxidase II	124080	CYP11B2	p.R181W and p.SV386A	Steroid biosynthesis	0.038	N/A Isfahan region	PMID: 830445, 838841, 20733503	Homozygosity for each of the mutations alone does not cause any phenotypic problem.
Iranian	*Dubin Johnson Syndrome	237500	MRP2	p.I1173F	Hyperbilirubinemia leading to jaundice	0.058	500 CE	PMID: 17287630, 11477083	Also found in Moroccan Jews -- different mutation
Iranian	Inclusion body myopathy	600737	GNE	p.M712T	Decreased production of sialic acid	0.092	700 CE	PMID: 11528398, 20733503	Also found in Karaites, Palestinians and Bedouins
Iranian	*Monilethrix	252200	DSG4	c.763delT	Defect in hair structure leading to alopecia	0.01	N/A	PMID: 16575393	Each group has a different mutation.
Iranian	Wolman disease	278000	LAL	p.G87V	Lysosomal stoarge disease	0.031	N/A	PMID: 21291321
Iranian, Iraqi	Congenital myasthenia gravis	254210	RAPSN	c.-38A>G	Genetic defects in endplate-specific postsynaptic proteins	unkoown	N/A	PMID: 2245297
Iranian, Iraqi	Pseudocholinesterase deficiency (E1)	177500	BCHE	p.D70G	Sensitivity to certain anathestic drugs	Iranian - 11%, Iraqi - 9%	N/A	PMID: 5054314, 20733503
Iranian, Moroccan	Factor VII deficiency	227500	FVII	p.A244V	Factor VII deficiency	Iran - 2.5%, Morocco - 2.4%	N/A	PMID: 8883260; 17287630
Iraqi	*Combined factors V and VIII deficiency	227300	LMAN1	c.86insG	Factor V and VIII deficiency	0.0044	N/A	PMID: 10090935	Different mutation in Tunisian Jews
Iraqi	Costeff disease optic atrophy	258501	OPA3	c.143-1G>C	3 methyl glutaconic aciduria	0.1	N/A	PMID: 11668429
Iraqi	Glanzmann thrombasthenia	273800	ITGA3B	11bp deletion, 11.2Kb deletion	Platelet aggregation	11bp deletion is 0.43%.11.2Kb deletion < 0.07%	N/A	PMID: 9663713, PMID: 9160670
Iraqi	*Monilethrix	252200	DSG4	p.P267R	Defect in hair structure leading to alopecia	0.04	N/A	PMID: 16575393	Each mutation different for Iranian, Iraqi, Moroccan
Iraqi	*Tay-Sachs disease	272800	HEXA	p.G749T, p.L451V	Lysosomal storage disease	Ashk - 4%, Moroc - 0.9%, Iraq - 0.71%	N/A	PMID: 9338583, 10852376, 14648242	and IVS5-2 A -G (10%). Iraq +1278TATC (6%), R120Q (2%), G269S (2%), DF304/305 (8%), G250V (40%)
Iraqi	*Progressive cerebello-cerebral atrophy	613009	SepSecS	c.1001A>G	Cerebellar and cerebral atrophy involving white and grey matter	0.024	N/A	PMID: 20920667
Iraqi, Iranian	*Usher syndrome type 2A	276901	Usherin	c.239-240insGTAC	Retinitis pigmentosa and sensorineural deafness	Iraqi - 1.9%, Iranian - 3.9%	N/A	PMID: 17296898, PMID: 18452394	Different mutation mutation in Moroccan Jews
Iraqi, Iranian, Bukharian	Achromatopsia	216900	CNGA3	c.1585G>A	Impaired CNG channel cellular trafficking	N/A	c.3000 B.C.E.	PMID: 7573153 , PMID: 20549516, PMID: 20238023	Common in Middle Eastern Jews and Arabs and less frequently among Moroccan Jews
Kavkazi	Infantile cerebral and cerebellar atrophy	603810	MED17	p.L371P	Cerebral and cerebellar atrophy with poor myelination	0.05	N/A	PMID: 20950787
Kavkazi	Mitochondrial complex I deficiency	252010	NDUFS6	c.344G>A	Neonatal lactic acidemia	0.04	N/A	PMID: 19259137
Kavkazi	*Limb girdle muscular dystrophy type 2B	253601	DYSF	c.2779delG	Dysferlin deficiency	0.04	N/A	PMID: 10825360 , PMID: 17825554
Libyan	Cystinuria	600918	SLC7A9	p.V170M	Cysteine transport defect resulting in kidney stones	0.04	N/A	PMID: 10471498
Libyan	*Limb girdle muscular dystrophy type 2B	253601	DYSF	c.1624delG	Dysferlin deficiency	0.1	N/A	PMID: 10825360 , PMID: 17825554
Libyan, Tunisian	Megalencephalic leukoencephalopathy	605908	MLC1	p.G59E	Megalencephalic leukoencephalopathy with subcortical cysts	0.025	N/A	PMID: 12189496	Also found to a lesser extent in Turkish Jews
Libyan, Tunisian	Creutzfeld-Jakob disease	123400	PRNP	p.E200K	Promotes refolding of native proteins into diseased state	0.0004	N/A	PMID: 2008182 , PMID: 21915360
Moroccan	Cerebrotendinous xanthomatosis	213700	CYP26	[IVS4DS, G-A, +1]; [1-BP DEL, FS]	Lipid-storage disease	0.013	N/A	PMID: 8514861
Moroccan	Congenital adrenal hyperplasia	202010	CYP11B1	p.R448H	11 beta-hydroxylase deficiency	2.4% - 2.8%	Atlas Mts 70CE	PMID: 2022736, PMID: 1554023
Moroccan	Complement C7 deficiency	217070	C7	p.G357R	Increased susceptibility to meningococcal disease	0.011	N/A	PMID: 11252001
Moroccan	Cystinosis	219800	CTNS	G339	Cysteine transport defect leading to progressive renal failure	0.01	N/A	PMID:17492749
Moroccan	*Dubin-Johnson syndrome	237500	MRP2	p.R1150H	Hyperbilirubinemia leading to jaundice	0.018	N/A	PMID: 17287630, 11477083
Moroccan	Dyserythropoietic anemia type II	224100	SEC23B	p.E109K	Nucelated red blood cells, anemia	0.0098	400 BCE	PMID: 21252497
Moroccan	Fanconi anemia, complementation group A	227650	FANCA	c.2172insG, c.4275delT	Genomic instability, developmental abnormalities, marrow failure, cancer predisposition	0.01	N/A	PMID: 11091222
Moroccan	Glycogen storage disease type III	232400	AGL	c.4455delT	Deficiency of the debrancher enzyme amyl-1,6-glucosidase	0.029	N/A	PMID: 9412782
Moroccan	*Monilethrix	252200	DSG4	p.R289X	Defect in hair structure leading to alopecia	0.01	N/A	PMID: 16575393	Each group has a different mutation.
Moroccan	Oculocutaneous albinism	203100	TYR	p.G47D	Impaired conversion of tyrosine to melanin	0.033	N/A	PMID: 8128955	Same mutation and haplotype in Puerto Rico and Canary Islands
Moroccan	*Progressive cerebello-cerebral atrophy	613009	SepSecS	c.715G>A	Cerebellar and cerebral atrophy involving white and grey matter	0.022	N/A	PMID: 20920667
Moroccan	Retinitis pigmentosa 25	602772	EYS	p.Thr135LeufsX25	Severe visual impairment (rods)	0.011	1350 CE	PMID: 20375346
Moroccan	Tay-Sachs disease	272800	HEXA	p.F304/305del, pR170Q, IVS5-2A>G	Lysosomal storage disease	0.00909091		PMID: 9338583
Moroccan	*Usher syndrome type 2A	276901	Usherin	p.R334W	Retinitis pigmentosa and sensorineural deafness	0.009	N/A	PMID: 17296898, PMID: 18452394	Different mutation in Iranian and Iraqi Jews
Moroccan, Tunisian	Ataxia telangiectasia	208900	ATM	p.R35X	Cerebral dysfunction, increased risk of cancer	0.0125	N/A	PMID: 8968760
Moroccan, Tunisian	*Leber congenital amaurosis	204000	RPE65	c.95-2A>T	Retinal dystrophy	1.1%,	N/A	PMID: 20604683	RPE65 among North Africans, LCA5 among Ashkenazim
Mountain (Caucasian)	McArdle disease	232600	PYGM	p.S211T-294X	Muscle glycogen storage - fatigue, cramps, myoglobinuria	N/A	N/A	PMID: 2608882
Tunisian	*Combined factors V and VIII deficiency	227300	LMAN1	IVS383DS, T-C+2	Factor V and VIII deficiency	0.14	N/A	PMID: 10090935	Different mutation in Tunisian Jews
Tunisian	Brittle cornea syndrome	229200	ZNF469	c.5943delA	corneal fragility, keratoglobus, blue sclerae	N/A	n?a	PMID: 18452888
Yemenite	Acute infantile liver failure	610230	TMRU	p.Y77H	Reduced 2-thiouridylation levels of mitochondrial tRNA	0.025	N/A	PMID: 19732863
Yemenite	*Alpha thalassemia	81400	HBA	del 39Kb	Decreased red blood cell survival	0.04	N/A	PMID: 8825457	Different mutation in other Jewish populations
Yemenite	Calcinosis, tumoral normophosphatemic	610455	SAMD9	p.K1495E, p.R344X	Calcium deposition in skin and mucosae	0.04	N/A	PMID: 18094730, PMID: 16960814	1:31 for K149E and 1:154 for R344X
Yemenite	Phenylketonuria	261600	PAH	del 6.7 Kb	Phenylalanine hydroxylase deficiency resulting in mental retardation	0.03	N/A San'a	PMID: 18294361	Tunisians, Bukharians, and Kavkazim each have their own mutation at unknown frequencies. Disease also found in Druze, Arabs, and Ashkenazim with inexclusive mutations
Yemenite	Retinitis pigmentosa 26	608380	CERKL	c.238+1G>A	Progressive loss of photoreceptors through apoptosis	0.044	N/A	PMID: 18055789, PMID: 14681825
Yemenite	Metachromatic leukodystrophy	250100	ARSA	p.P377L	Lysosomal storage	0.2	N/A	PMID: 7749412
*Conditions shared across Jewish populations, but with different genes or mutations
								70.7107
